# Supplementary material for: Hypoglycemia in patients with type 2 diabetes mellitus during hospitalization: associated factors and prognostic value
Source: Diabetol Metab Syndr. 2023 Dec 4;15:249. doi: 10.1186/s13098-023-01212-9 (PMC10694969; doi:10.1186/s13098-023-01212-9)
Supplement: Supplementary file 3 — Additional file 3. A proposed nomogram for the prediction of hypoglycemia in patients with type 2 diabetes admitted to the hospital and assessed by an endocrinology department. Age is included in years. Insulin: therapy with insulin before admission. HbA1c is included in percentage. BMI is included in kg/m2. Instructions: for the variable insulin therapy, the value “0” corresponds to “absent” and the value “1” is equal to “present”. Locate the factors on the respective axis and draw a line straight up to the points axis. Add the points for each of the factors and locate the final sum on the total points axis. Draw a line straight down to find the patient's probability of developing hypoglycemia. [file 13098_2023_1212_MOESM3_ESM.xlsx]

## Sheet: Pleural effusions
	Prediction of hypoglycemia in hospitalized patients with type 2 diabetes mellitus
		Model
	Predictor (units)	Enter values	Linear predictor
	Age (years)		0
	Glycated hemoglobin (%)		0
	Body mass index (kg/m2)		0
	Previous insulin therapy (0 = no; 1 = yes)		0
		Intercept	-0.0078
			-0.0078
	Hypoglycemia	Probability
		0.49805
